# Supplementary material for: Mitochondrial Dysfunction in Spinocerebellar Ataxia Type 3 Is Linked to VDAC1 Deubiquitination
Source: Int J Mol Sci. 2022 May 25;23(11):5933. doi: 10.3390/ijms23115933 (PMC9180688; doi:10.3390/ijms23115933)
Supplement: Supplementary file 1 [file ijms-23-05933-s001.zip]

Archive with 2 entries (2 files):
- ijms-1683154-raw Western Blots.pdf
- ijms-1683154-supplementary.pdf
